# Supplementary material for: Cell type-specific intercellular gene transfer in mammalian cells via transient cell entrapment
Source: Cell Discov. 2022 Mar 1;8:20. doi: 10.1038/s41421-021-00359-x (PMC8885815; doi:10.1038/s41421-021-00359-x)
Supplement: Supplementary file 3 — Supplementary Table S1 [file 41421_2021_359_MOESM3_ESM.xlsx]

## Sheet: Training data
Rd/r ranges	0.5	0.6	0.7	0.8	0.9	1	1.1	1.2	1.3	1.4	1.5	1.6	1.7	1.8	1.9	2	2.1	2.2	2.3	2.4
lgRd/r	-0.30103	-0.221849	-0.154902	-0.09691	-0.0457575	0	0.0413927	0.0791812	0.113943	0.146128	0.176091	0.20412	0.230449	0.255273	0.278754	0.30103	0.322219	0.342423	0.361728	0.380211
original frequency of transferred cells(P1)	34.6674	35.7653	36.5451	37.1107	37.5248	37.828	38.0475	38.2025	38.3069	38.3708	38.402	38.4066	38.3891	38.3534	38.3025	38.2386	38.1639	38.08	37.9883	37.8898
P1*0.98	35.3608	36.4806	37.276	37.8529	38.2753	38.5846	38.8085	38.9666	39.073	39.1382	39.1701	39.1747	39.1569	39.1205	39.0685	39.0034	38.9272	38.8416	38.748	38.6476
P1*1.02	33.9741	35.05	35.8142	36.3685	36.7743	37.0714	37.2866	37.4385	37.5407	37.6034	37.634	37.6384	37.6214	37.5864	37.5364	37.4739	37.4007	37.3184	37.2285	37.132

## Sheet: Post Hoc analysis of rd on trsf
Number of comparisons per family	190
Alpha	0.05							training data	Average of percentages of transferred cells plus/minus 2% SD
Tukey's multiple comparisons test	Mean Diff.	95.00% CI of diff.	Significant?	Summary	Adjusted P Value
0.5 vs. 0.6	-1.098	-3.433 to 1.237	No	ns	0.9535	A-B
0.5 vs. 0.7	-1.878	-4.212 to 0.4572	No	ns	0.2571	A-C
0.5 vs. 0.8	-2.443	-4.778 to -0.1084	Yes	*	0.0319	A-D
0.5 vs. 0.9	-2.857	-5.192 to -0.5225	Yes	**	0.0049	A-E
0.5 vs. 1	-3.161	-5.495 to -0.8257	Yes	**	0.0011	A-F
0.5 vs. 1.1	-3.38	-5.715 to -1.045	Yes	***	0.0004	A-G
0.5 vs. 1.2	-3.535	-5.87 to -1.2	Yes	***	0.0002	A-H
0.5 vs. 1.3	-3.639	-5.974 to -1.305	Yes	***	0.0001	A-I
0.5 vs. 1.4	-3.703	-6.038 to -1.369	Yes	****	<0.0001	A-J
0.5 vs. 1.5	-3.735	-6.069 to -1.4	Yes	****	<0.0001	A-K
0.5 vs. 1.6	-3.739	-6.074 to -1.404	Yes	****	<0.0001	A-L
0.5 vs. 1.7	-3.722	-6.057 to -1.387	Yes	****	<0.0001	A-M
0.5 vs. 1.8	-3.686	-6.021 to -1.351	Yes	****	<0.0001	A-N
0.5 vs. 1.9	-3.635	-5.97 to -1.3	Yes	***	0.0001	A-O
0.5 vs. 2	-3.571	-5.906 to -1.236	Yes	***	0.0001	A-P
0.5 vs. 2.1	-3.496	-5.831 to -1.162	Yes	***	0.0002	A-Q
0.5 vs. 2.2	-3.413	-5.747 to -1.078	Yes	***	0.0003	A-R
0.5 vs. 2.3	-3.321	-5.656 to -0.986	Yes	***	0.0005	A-S
0.5 vs. 2.4	-3.222	-5.557 to -0.8876	Yes	***	0.0008	A-T
0.6 vs. 0.7	-0.7798	-3.115 to 1.555	No	ns	0.9988	B-C
0.6 vs. 0.8	-1.345	-3.68 to 0.9895	No	ns	0.7937	B-D
0.6 vs. 0.9	-1.76	-4.094 to 0.5753	No	ns	0.3592	B-E
0.6 vs. 1	-2.063	-4.398 to 0.2721	No	ns	0.1405	B-F
0.6 vs. 1.1	-2.282	-4.617 to 0.0526	No	ns	0.0618	B-G
0.6 vs. 1.2	-2.437	-4.772 to -0.1024	Yes	*	0.0327	B-H
0.6 vs. 1.3	-2.542	-4.876 to -0.2067	Yes	*	0.0209	B-I
0.6 vs. 1.4	-2.605	-4.94 to -0.2706	Yes	*	0.0157	B-J
0.6 vs. 1.5	-2.637	-4.972 to -0.3019	Yes	*	0.0137	B-K
0.6 vs. 1.6	-2.641	-4.976 to -0.3064	Yes	*	0.0134	B-L
0.6 vs. 1.7	-2.624	-4.959 to -0.289	Yes	*	0.0145	B-M
0.6 vs. 1.8	-2.588	-4.923 to -0.2533	Yes	*	0.017	B-N
0.6 vs. 1.9	-2.537	-4.872 to -0.2023	Yes	*	0.0213	B-O
0.6 vs. 2	-2.473	-4.808 to -0.1385	Yes	*	0.028	B-P
0.6 vs. 2.1	-2.399	-4.733 to -0.0638	Yes	*	0.0385	B-Q
0.6 vs. 2.2	-2.315	-4.65 to 0.0201	No	ns	0.0542	B-R
0.6 vs. 2.3	-2.223	-4.558 to 0.1119	No	ns	0.0779	B-S
0.6 vs. 2.4	-2.125	-4.459 to 0.2103	No	ns	0.1127	B-T
0.7 vs. 0.8	-0.5656	-2.9 to 1.769	No	ns	>0.9999	C-D
0.7 vs. 0.9	-0.9797	-3.315 to 1.355	No	ns	0.9841	C-E
0.7 vs. 1	-1.283	-3.618 to 1.052	No	ns	0.847	C-F
0.7 vs. 1.1	-1.502	-3.837 to 0.8324	No	ns	0.6328	C-G
0.7 vs. 1.2	-1.657	-3.992 to 0.6774	No	ns	0.4625	C-H
0.7 vs. 1.3	-1.762	-4.097 to 0.5731	No	ns	0.3571	C-I
0.7 vs. 1.4	-1.826	-4.16 to 0.5092	No	ns	0.2994	C-J
0.7 vs. 1.5	-1.857	-4.192 to 0.4779	No	ns	0.2735	C-K
0.7 vs. 1.6	-1.861	-4.196 to 0.4734	No	ns	0.2698	C-L
0.7 vs. 1.7	-1.844	-4.179 to 0.4908	No	ns	0.284	C-M
0.7 vs. 1.8	-1.808	-4.143 to 0.5265	No	ns	0.3145	C-N
0.7 vs. 1.9	-1.757	-4.092 to 0.5775	No	ns	0.3613	C-O
0.7 vs. 2	-1.694	-4.028 to 0.6413	No	ns	0.4247	C-P
0.7 vs. 2.1	-1.619	-3.954 to 0.716	No	ns	0.5042	C-Q
0.7 vs. 2.2	-1.535	-3.87 to 0.7999	No	ns	0.5969	C-R
0.7 vs. 2.3	-1.443	-3.778 to 0.8917	No	ns	0.6968	C-S
0.7 vs. 2.4	-1.345	-3.68 to 0.9901	No	ns	0.7943	C-T
0.8 vs. 0.9	-0.4141	-2.749 to 1.921	No	ns	>0.9999	D-E
0.8 vs. 1	-0.7173	-3.052 to 1.617	No	ns	0.9996	D-F
0.8 vs. 1.1	-0.9369	-3.272 to 1.398	No	ns	0.99	D-G
0.8 vs. 1.2	-1.092	-3.427 to 1.243	No	ns	0.9557	D-H
0.8 vs. 1.3	-1.196	-3.531 to 1.139	No	ns	0.9067	D-I
0.8 vs. 1.4	-1.26	-3.595 to 1.075	No	ns	0.8643	D-J
0.8 vs. 1.5	-1.291	-3.626 to 1.043	No	ns	0.8402	D-K
0.8 vs. 1.6	-1.296	-3.631 to 1.039	No	ns	0.8365	D-L
0.8 vs. 1.7	-1.278	-3.613 to 1.056	No	ns	0.8504	D-M
0.8 vs. 1.8	-1.243	-3.578 to 1.092	No	ns	0.8768	D-N
0.8 vs. 1.9	-1.192	-3.527 to 1.143	No	ns	0.9093	D-O
0.8 vs. 2	-1.128	-3.463 to 1.207	No	ns	0.9415	D-P
0.8 vs. 2.1	-1.053	-3.388 to 1.282	No	ns	0.9679	D-Q
0.8 vs. 2.2	-0.9694	-3.304 to 1.365	No	ns	0.9857	D-R
0.8 vs. 2.3	-0.8776	-3.212 to 1.457	No	ns	0.9951	D-S
0.8 vs. 2.4	-0.7792	-3.114 to 1.556	No	ns	0.9988	D-T
0.9 vs. 1	-0.3032	-2.638 to 2.032	No	ns	>0.9999	E-F
0.9 vs. 1.1	-0.5227	-2.858 to 1.812	No	ns	>0.9999	E-G
0.9 vs. 1.2	-0.6777	-3.013 to 1.657	No	ns	0.9998	E-H
0.9 vs. 1.3	-0.7821	-3.117 to 1.553	No	ns	0.9988	E-I
0.9 vs. 1.4	-0.846	-3.181 to 1.489	No	ns	0.9968	E-J
0.9 vs. 1.5	-0.8772	-3.212 to 1.458	No	ns	0.9951	E-K
0.9 vs. 1.6	-0.8818	-3.217 to 1.453	No	ns	0.9949	E-L
0.9 vs. 1.7	-0.8643	-3.199 to 1.47	No	ns	0.9959	E-M
0.9 vs. 1.8	-0.8286	-3.163 to 1.506	No	ns	0.9975	E-N
0.9 vs. 1.9	-0.7776	-3.112 to 1.557	No	ns	0.9989	E-O
0.9 vs. 2	-0.7138	-3.049 to 1.621	No	ns	0.9996	E-P
0.9 vs. 2.1	-0.6391	-2.974 to 1.696	No	ns	>0.9999	E-Q
0.9 vs. 2.2	-0.5552	-2.89 to 1.78	No	ns	>0.9999	E-R
0.9 vs. 2.3	-0.4635	-2.798 to 1.871	No	ns	>0.9999	E-S
0.9 vs. 2.4	-0.365	-2.7 to 1.97	No	ns	>0.9999	E-T
1 vs. 1.1	-0.2195	-2.554 to 2.115	No	ns	>0.9999	F-G
1 vs. 1.2	-0.3745	-2.709 to 1.96	No	ns	>0.9999	F-H
1 vs. 1.3	-0.4789	-2.814 to 1.856	No	ns	>0.9999	F-I
1 vs. 1.4	-0.5428	-2.878 to 1.792	No	ns	>0.9999	F-J
1 vs. 1.5	-0.574	-2.909 to 1.761	No	ns	>0.9999	F-K
1 vs. 1.6	-0.5786	-2.913 to 1.756	No	ns	>0.9999	F-L
1 vs. 1.7	-0.5611	-2.896 to 1.774	No	ns	>0.9999	F-M
1 vs. 1.8	-0.5254	-2.86 to 1.809	No	ns	>0.9999	F-N
1 vs. 1.9	-0.4745	-2.809 to 1.86	No	ns	>0.9999	F-O
1 vs. 2	-0.4106	-2.745 to 1.924	No	ns	>0.9999	F-P
1 vs. 2.1	-0.3359	-2.671 to 1.999	No	ns	>0.9999	F-Q
1 vs. 2.2	-0.252	-2.587 to 2.083	No	ns	>0.9999	F-R
1 vs. 2.3	-0.1603	-2.495 to 2.175	No	ns	>0.9999	F-S
1 vs. 2.4	-0.06184	-2.397 to 2.273	No	ns	>0.9999	F-T
1.1 vs. 1.2	-0.155	-2.49 to 2.18	No	ns	>0.9999	G-H
1.1 vs. 1.3	-0.2593	-2.594 to 2.075	No	ns	>0.9999	G-I
1.1 vs. 1.4	-0.3232	-2.658 to 2.012	No	ns	>0.9999	G-J
1.1 vs. 1.5	-0.3545	-2.689 to 1.98	No	ns	>0.9999	G-K
1.1 vs. 1.6	-0.359	-2.694 to 1.976	No	ns	>0.9999	G-L
1.1 vs. 1.7	-0.3416	-2.676 to 1.993	No	ns	>0.9999	G-M
1.1 vs. 1.8	-0.3059	-2.641 to 2.029	No	ns	>0.9999	G-N
1.1 vs. 1.9	-0.2549	-2.59 to 2.08	No	ns	>0.9999	G-O
1.1 vs. 2	-0.1911	-2.526 to 2.144	No	ns	>0.9999	G-P
1.1 vs. 2.1	-0.1164	-2.451 to 2.218	No	ns	>0.9999	G-Q
1.1 vs. 2.2	-0.0325	-2.367 to 2.302	No	ns	>0.9999	G-R
1.1 vs. 2.3	0.05925	-2.276 to 2.394	No	ns	>0.9999	G-S
1.1 vs. 2.4	0.1577	-2.177 to 2.493	No	ns	>0.9999	G-T
1.2 vs. 1.3	-0.1043	-2.439 to 2.23	No	ns	>0.9999	H-I
1.2 vs. 1.4	-0.1682	-2.503 to 2.167	No	ns	>0.9999	H-J
1.2 vs. 1.5	-0.1995	-2.534 to 2.135	No	ns	>0.9999	H-K
1.2 vs. 1.6	-0.204	-2.539 to 2.131	No	ns	>0.9999	H-L
1.2 vs. 1.7	-0.1866	-2.521 to 2.148	No	ns	>0.9999	H-M
1.2 vs. 1.8	-0.1509	-2.486 to 2.184	No	ns	>0.9999	H-N
1.2 vs. 1.9	-0.09992	-2.435 to 2.235	No	ns	>0.9999	H-O
1.2 vs. 2	-0.03609	-2.371 to 2.299	No	ns	>0.9999	H-P
1.2 vs. 2.1	0.0386	-2.296 to 2.373	No	ns	>0.9999	H-Q
1.2 vs. 2.2	0.1225	-2.212 to 2.457	No	ns	>0.9999	H-R
1.2 vs. 2.3	0.2143	-2.121 to 2.549	No	ns	>0.9999	H-S
1.2 vs. 2.4	0.3127	-2.022 to 2.648	No	ns	>0.9999	H-T
1.3 vs. 1.4	-0.0639	-2.399 to 2.271	No	ns	>0.9999	I-J
1.3 vs. 1.5	-0.09515	-2.43 to 2.24	No	ns	>0.9999	I-K
1.3 vs. 1.6	-0.0997	-2.435 to 2.235	No	ns	>0.9999	I-L
1.3 vs. 1.7	-0.08227	-2.417 to 2.253	No	ns	>0.9999	I-M
1.3 vs. 1.8	-0.04657	-2.381 to 2.288	No	ns	>0.9999	I-N
1.3 vs. 1.9	0.004413	-2.33 to 2.339	No	ns	>0.9999	I-O
1.3 vs. 2	0.06825	-2.267 to 2.403	No	ns	>0.9999	I-P
1.3 vs. 2.1	0.1429	-2.192 to 2.478	No	ns	>0.9999	I-Q
1.3 vs. 2.2	0.2268	-2.108 to 2.562	No	ns	>0.9999	I-R
1.3 vs. 2.3	0.3186	-2.016 to 2.653	No	ns	>0.9999	I-S
1.3 vs. 2.4	0.417	-1.918 to 2.752	No	ns	>0.9999	I-T
1.4 vs. 1.5	-0.03124	-2.366 to 2.304	No	ns	>0.9999	J-K
1.4 vs. 1.6	-0.0358	-2.371 to 2.299	No	ns	>0.9999	J-L
1.4 vs. 1.7	-0.01837	-2.353 to 2.316	No	ns	>0.9999	J-M
1.4 vs. 1.8	0.01734	-2.317 to 2.352	No	ns	>0.9999	J-N
1.4 vs. 1.9	0.06832	-2.267 to 2.403	No	ns	>0.9999	J-O
1.4 vs. 2	0.1322	-2.203 to 2.467	No	ns	>0.9999	J-P
1.4 vs. 2.1	0.2068	-2.128 to 2.542	No	ns	>0.9999	J-Q
1.4 vs. 2.2	0.2907	-2.044 to 2.626	No	ns	>0.9999	J-R
1.4 vs. 2.3	0.3825	-1.952 to 2.717	No	ns	>0.9999	J-S
1.4 vs. 2.4	0.4809	-1.854 to 2.816	No	ns	>0.9999	J-T
1.5 vs. 1.6	-0.004557	-2.339 to 2.33	No	ns	>0.9999	K-L
1.5 vs. 1.7	0.01288	-2.322 to 2.348	No	ns	>0.9999	K-M
1.5 vs. 1.8	0.04858	-2.286 to 2.383	No	ns	>0.9999	K-N
1.5 vs. 1.9	0.09956	-2.235 to 2.434	No	ns	>0.9999	K-O
1.5 vs. 2	0.1634	-2.171 to 2.498	No	ns	>0.9999	K-P
1.5 vs. 2.1	0.2381	-2.097 to 2.573	No	ns	>0.9999	K-Q
1.5 vs. 2.2	0.322	-2.013 to 2.657	No	ns	>0.9999	K-R
1.5 vs. 2.3	0.4137	-1.921 to 2.749	No	ns	>0.9999	K-S
1.5 vs. 2.4	0.5122	-1.823 to 2.847	No	ns	>0.9999	K-T
1.6 vs. 1.7	0.01743	-2.317 to 2.352	No	ns	>0.9999	L-M
1.6 vs. 1.8	0.05314	-2.282 to 2.388	No	ns	>0.9999	L-N
1.6 vs. 1.9	0.1041	-2.231 to 2.439	No	ns	>0.9999	L-O
1.6 vs. 2	0.1679	-2.167 to 2.503	No	ns	>0.9999	L-P
1.6 vs. 2.1	0.2426	-2.092 to 2.577	No	ns	>0.9999	L-Q
1.6 vs. 2.2	0.3265	-2.008 to 2.661	No	ns	>0.9999	L-R
1.6 vs. 2.3	0.4183	-1.917 to 2.753	No	ns	>0.9999	L-S
1.6 vs. 2.4	0.5167	-1.818 to 2.852	No	ns	>0.9999	L-T
1.7 vs. 1.8	0.0357	-2.299 to 2.371	No	ns	>0.9999	M-N
1.7 vs. 1.9	0.08668	-2.248 to 2.422	No	ns	>0.9999	M-O
1.7 vs. 2	0.1505	-2.184 to 2.485	No	ns	>0.9999	M-P
1.7 vs. 2.1	0.2252	-2.11 to 2.56	No	ns	>0.9999	M-Q
1.7 vs. 2.2	0.3091	-2.026 to 2.644	No	ns	>0.9999	M-R
1.7 vs. 2.3	0.4009	-1.934 to 2.736	No	ns	>0.9999	M-S
1.7 vs. 2.4	0.4993	-1.836 to 2.834	No	ns	>0.9999	M-T
1.8 vs. 1.9	0.05098	-2.284 to 2.386	No	ns	>0.9999	N-O
1.8 vs. 2	0.1148	-2.22 to 2.45	No	ns	>0.9999	N-P
1.8 vs. 2.1	0.1895	-2.145 to 2.524	No	ns	>0.9999	N-Q
1.8 vs. 2.2	0.2734	-2.061 to 2.608	No	ns	>0.9999	N-R
1.8 vs. 2.3	0.3652	-1.97 to 2.7	No	ns	>0.9999	N-S
1.8 vs. 2.4	0.4636	-1.871 to 2.798	No	ns	>0.9999	N-T
1.9 vs. 2	0.06383	-2.271 to 2.399	No	ns	>0.9999	O-P
1.9 vs. 2.1	0.1385	-2.196 to 2.473	No	ns	>0.9999	O-Q
1.9 vs. 2.2	0.2224	-2.112 to 2.557	No	ns	>0.9999	O-R
1.9 vs. 2.3	0.3142	-2.021 to 2.649	No	ns	>0.9999	O-S
1.9 vs. 2.4	0.4126	-1.922 to 2.747	No	ns	>0.9999	O-T
2 vs. 2.1	0.07469	-2.26 to 2.41	No	ns	>0.9999	P-Q
2 vs. 2.2	0.1586	-2.176 to 2.493	No	ns	>0.9999	P-R
2 vs. 2.3	0.2503	-2.084 to 2.585	No	ns	>0.9999	P-S
2 vs. 2.4	0.3488	-1.986 to 2.684	No	ns	>0.9999	P-T
2.1 vs. 2.2	0.08391	-2.251 to 2.419	No	ns	>0.9999	Q-R
2.1 vs. 2.3	0.1757	-2.159 to 2.51	No	ns	>0.9999	Q-S
2.1 vs. 2.4	0.2741	-2.061 to 2.609	No	ns	>0.9999	Q-T
2.2 vs. 2.3	0.09175	-2.243 to 2.427	No	ns	>0.9999	R-S
2.2 vs. 2.4	0.1902	-2.145 to 2.525	No	ns	>0.9999	R-T
2.3 vs. 2.4	0.09844	-2.236 to 2.433	No	ns	>0.9999	S-T
Test details	Mean 1	Mean 2	Mean Diff.	SE of diff.	n1	n2	q	DF
0.5 vs. 0.6	34.67	35.77	-1.098	0.6163	3	3	2.519	40
0.5 vs. 0.7	34.67	36.55	-1.878	0.6163	3	3	4.309	40
0.5 vs. 0.8	34.67	37.11	-2.443	0.6163	3	3	5.606	40
0.5 vs. 0.9	34.67	37.52	-2.857	0.6163	3	3	6.557	40
0.5 vs. 1	34.67	37.83	-3.161	0.6163	3	3	7.252	40
0.5 vs. 1.1	34.67	38.05	-3.38	0.6163	3	3	7.756	40
0.5 vs. 1.2	34.67	38.2	-3.535	0.6163	3	3	8.112	40
0.5 vs. 1.3	34.67	38.31	-3.639	0.6163	3	3	8.351	40
0.5 vs. 1.4	34.67	38.37	-3.703	0.6163	3	3	8.498	40
0.5 vs. 1.5	34.67	38.4	-3.735	0.6163	3	3	8.569	40
0.5 vs. 1.6	34.67	38.41	-3.739	0.6163	3	3	8.58	40
0.5 vs. 1.7	34.67	38.39	-3.722	0.6163	3	3	8.54	40
0.5 vs. 1.8	34.67	38.35	-3.686	0.6163	3	3	8.458	40
0.5 vs. 1.9	34.67	38.3	-3.635	0.6163	3	3	8.341	40
0.5 vs. 2	34.67	38.24	-3.571	0.6163	3	3	8.194	40
0.5 vs. 2.1	34.67	38.16	-3.496	0.6163	3	3	8.023	40
0.5 vs. 2.2	34.67	38.08	-3.413	0.6163	3	3	7.831	40
0.5 vs. 2.3	34.67	37.99	-3.321	0.6163	3	3	7.62	40
0.5 vs. 2.4	34.67	37.89	-3.222	0.6163	3	3	7.394	40
0.6 vs. 0.7	35.77	36.55	-0.7798	0.6163	3	3	1.789	40
0.6 vs. 0.8	35.77	37.11	-1.345	0.6163	3	3	3.087	40
0.6 vs. 0.9	35.77	37.52	-1.76	0.6163	3	3	4.037	40
0.6 vs. 1	35.77	37.83	-2.063	0.6163	3	3	4.733	40
0.6 vs. 1.1	35.77	38.05	-2.282	0.6163	3	3	5.237	40
0.6 vs. 1.2	35.77	38.2	-2.437	0.6163	3	3	5.592	40
0.6 vs. 1.3	35.77	38.31	-2.542	0.6163	3	3	5.832	40
0.6 vs. 1.4	35.77	38.37	-2.605	0.6163	3	3	5.979	40
0.6 vs. 1.5	35.77	38.4	-2.637	0.6163	3	3	6.05	40
0.6 vs. 1.6	35.77	38.41	-2.641	0.6163	3	3	6.061	40
0.6 vs. 1.7	35.77	38.39	-2.624	0.6163	3	3	6.021	40
0.6 vs. 1.8	35.77	38.35	-2.588	0.6163	3	3	5.939	40
0.6 vs. 1.9	35.77	38.3	-2.537	0.6163	3	3	5.822	40
0.6 vs. 2	35.77	38.24	-2.473	0.6163	3	3	5.675	40
0.6 vs. 2.1	35.77	38.16	-2.399	0.6163	3	3	5.504	40
0.6 vs. 2.2	35.77	38.08	-2.315	0.6163	3	3	5.311	40
0.6 vs. 2.3	35.77	37.99	-2.223	0.6163	3	3	5.101	40
0.6 vs. 2.4	35.77	37.89	-2.125	0.6163	3	3	4.875	40
0.7 vs. 0.8	36.55	37.11	-0.5656	0.6163	3	3	1.298	40
0.7 vs. 0.9	36.55	37.52	-0.9797	0.6163	3	3	2.248	40
0.7 vs. 1	36.55	37.83	-1.283	0.6163	3	3	2.944	40
0.7 vs. 1.1	36.55	38.05	-1.502	0.6163	3	3	3.447	40
0.7 vs. 1.2	36.55	38.2	-1.657	0.6163	3	3	3.803	40
0.7 vs. 1.3	36.55	38.31	-1.762	0.6163	3	3	4.043	40
0.7 vs. 1.4	36.55	38.37	-1.826	0.6163	3	3	4.189	40
0.7 vs. 1.5	36.55	38.4	-1.857	0.6163	3	3	4.261	40
0.7 vs. 1.6	36.55	38.41	-1.861	0.6163	3	3	4.271	40
0.7 vs. 1.7	36.55	38.39	-1.844	0.6163	3	3	4.231	40
0.7 vs. 1.8	36.55	38.35	-1.808	0.6163	3	3	4.149	40
0.7 vs. 1.9	36.55	38.3	-1.757	0.6163	3	3	4.032	40
0.7 vs. 2	36.55	38.24	-1.694	0.6163	3	3	3.886	40
0.7 vs. 2.1	36.55	38.16	-1.619	0.6163	3	3	3.715	40
0.7 vs. 2.2	36.55	38.08	-1.535	0.6163	3	3	3.522	40
0.7 vs. 2.3	36.55	37.99	-1.443	0.6163	3	3	3.312	40
0.7 vs. 2.4	36.55	37.89	-1.345	0.6163	3	3	3.086	40
0.8 vs. 0.9	37.11	37.52	-0.4141	0.6163	3	3	0.9503	40
0.8 vs. 1	37.11	37.83	-0.7173	0.6163	3	3	1.646	40
0.8 vs. 1.1	37.11	38.05	-0.9369	0.6163	3	3	2.15	40
0.8 vs. 1.2	37.11	38.2	-1.092	0.6163	3	3	2.505	40
0.8 vs. 1.3	37.11	38.31	-1.196	0.6163	3	3	2.745	40
0.8 vs. 1.4	37.11	38.37	-1.26	0.6163	3	3	2.891	40
0.8 vs. 1.5	37.11	38.4	-1.291	0.6163	3	3	2.963	40
0.8 vs. 1.6	37.11	38.41	-1.296	0.6163	3	3	2.974	40
0.8 vs. 1.7	37.11	38.39	-1.278	0.6163	3	3	2.934	40
0.8 vs. 1.8	37.11	38.35	-1.243	0.6163	3	3	2.852	40
0.8 vs. 1.9	37.11	38.3	-1.192	0.6163	3	3	2.735	40
0.8 vs. 2	37.11	38.24	-1.128	0.6163	3	3	2.588	40
0.8 vs. 2.1	37.11	38.16	-1.053	0.6163	3	3	2.417	40
0.8 vs. 2.2	37.11	38.08	-0.9694	0.6163	3	3	2.224	40
0.8 vs. 2.3	37.11	37.99	-0.8776	0.6163	3	3	2.014	40
0.8 vs. 2.4	37.11	37.89	-0.7792	0.6163	3	3	1.788	40
0.9 vs. 1	37.52	37.83	-0.3032	0.6163	3	3	0.6957	40
0.9 vs. 1.1	37.52	38.05	-0.5227	0.6163	3	3	1.199	40
0.9 vs. 1.2	37.52	38.2	-0.6777	0.6163	3	3	1.555	40
0.9 vs. 1.3	37.52	38.31	-0.7821	0.6163	3	3	1.795	40
0.9 vs. 1.4	37.52	38.37	-0.846	0.6163	3	3	1.941	40
0.9 vs. 1.5	37.52	38.4	-0.8772	0.6163	3	3	2.013	40
0.9 vs. 1.6	37.52	38.41	-0.8818	0.6163	3	3	2.023	40
0.9 vs. 1.7	37.52	38.39	-0.8643	0.6163	3	3	1.983	40
0.9 vs. 1.8	37.52	38.35	-0.8286	0.6163	3	3	1.901	40
0.9 vs. 1.9	37.52	38.3	-0.7776	0.6163	3	3	1.784	40
0.9 vs. 2	37.52	38.24	-0.7138	0.6163	3	3	1.638	40
0.9 vs. 2.1	37.52	38.16	-0.6391	0.6163	3	3	1.467	40
0.9 vs. 2.2	37.52	38.08	-0.5552	0.6163	3	3	1.274	40
0.9 vs. 2.3	37.52	37.99	-0.4635	0.6163	3	3	1.063	40
0.9 vs. 2.4	37.52	37.89	-0.365	0.6163	3	3	0.8376	40
1 vs. 1.1	37.83	38.05	-0.2195	0.6163	3	3	0.5037	40
1 vs. 1.2	37.83	38.2	-0.3745	0.6163	3	3	0.8594	40
1 vs. 1.3	37.83	38.31	-0.4789	0.6163	3	3	1.099	40
1 vs. 1.4	37.83	38.37	-0.5428	0.6163	3	3	1.245	40
1 vs. 1.5	37.83	38.4	-0.574	0.6163	3	3	1.317	40
1 vs. 1.6	37.83	38.41	-0.5786	0.6163	3	3	1.328	40
1 vs. 1.7	37.83	38.39	-0.5611	0.6163	3	3	1.288	40
1 vs. 1.8	37.83	38.35	-0.5254	0.6163	3	3	1.206	40
1 vs. 1.9	37.83	38.3	-0.4745	0.6163	3	3	1.089	40
1 vs. 2	37.83	38.24	-0.4106	0.6163	3	3	0.9422	40
1 vs. 2.1	37.83	38.16	-0.3359	0.6163	3	3	0.7708	40
1 vs. 2.2	37.83	38.08	-0.252	0.6163	3	3	0.5783	40
1 vs. 2.3	37.83	37.99	-0.1603	0.6163	3	3	0.3678	40
1 vs. 2.4	37.83	37.89	-0.06184	0.6163	3	3	0.1419	40
1.1 vs. 1.2	38.05	38.2	-0.155	0.6163	3	3	0.3557	40
1.1 vs. 1.3	38.05	38.31	-0.2593	0.6163	3	3	0.5951	40
1.1 vs. 1.4	38.05	38.37	-0.3232	0.6163	3	3	0.7417	40
1.1 vs. 1.5	38.05	38.4	-0.3545	0.6163	3	3	0.8134	40
1.1 vs. 1.6	38.05	38.41	-0.359	0.6163	3	3	0.8239	40
1.1 vs. 1.7	38.05	38.39	-0.3416	0.6163	3	3	0.7839	40
1.1 vs. 1.8	38.05	38.35	-0.3059	0.6163	3	3	0.7019	40
1.1 vs. 1.9	38.05	38.3	-0.2549	0.6163	3	3	0.585	40
1.1 vs. 2	38.05	38.24	-0.1911	0.6163	3	3	0.4385	40
1.1 vs. 2.1	38.05	38.16	-0.1164	0.6163	3	3	0.2671	40
1.1 vs. 2.2	38.05	38.08	-0.0325	0.6163	3	3	0.07457	40
1.1 vs. 2.3	38.05	37.99	0.05925	0.6163	3	3	0.1359	40
1.1 vs. 2.4	38.05	37.89	0.1577	0.6163	3	3	0.3618	40
1.2 vs. 1.3	38.2	38.31	-0.1043	0.6163	3	3	0.2394	40
1.2 vs. 1.4	38.2	38.37	-0.1682	0.6163	3	3	0.386	40
1.2 vs. 1.5	38.2	38.4	-0.1995	0.6163	3	3	0.4577	40
1.2 vs. 1.6	38.2	38.41	-0.204	0.6163	3	3	0.4682	40
1.2 vs. 1.7	38.2	38.39	-0.1866	0.6163	3	3	0.4282	40
1.2 vs. 1.8	38.2	38.35	-0.1509	0.6163	3	3	0.3463	40
1.2 vs. 1.9	38.2	38.3	-0.09992	0.6163	3	3	0.2293	40
1.2 vs. 2	38.2	38.24	-0.03609	0.6163	3	3	0.0828	40
1.2 vs. 2.1	38.2	38.16	0.0386	0.6163	3	3	0.08858	40
1.2 vs. 2.2	38.2	38.08	0.1225	0.6163	3	3	0.2811	40
1.2 vs. 2.3	38.2	37.99	0.2143	0.6163	3	3	0.4916	40
1.2 vs. 2.4	38.2	37.89	0.3127	0.6163	3	3	0.7175	40
1.3 vs. 1.4	38.31	38.37	-0.0639	0.6163	3	3	0.1466	40
1.3 vs. 1.5	38.31	38.4	-0.09515	0.6163	3	3	0.2183	40
1.3 vs. 1.6	38.31	38.41	-0.0997	0.6163	3	3	0.2288	40
1.3 vs. 1.7	38.31	38.39	-0.08227	0.6163	3	3	0.1888	40
1.3 vs. 1.8	38.31	38.35	-0.04657	0.6163	3	3	0.1069	40
1.3 vs. 1.9	38.31	38.3	0.004413	0.6163	3	3	0.01013	40
1.3 vs. 2	38.31	38.24	0.06825	0.6163	3	3	0.1566	40
1.3 vs. 2.1	38.31	38.16	0.1429	0.6163	3	3	0.328	40
1.3 vs. 2.2	38.31	38.08	0.2268	0.6163	3	3	0.5205	40
1.3 vs. 2.3	38.31	37.99	0.3186	0.6163	3	3	0.731	40
1.3 vs. 2.4	38.31	37.89	0.417	0.6163	3	3	0.9569	40
1.4 vs. 1.5	38.37	38.4	-0.03124	0.6163	3	3	0.07169	40
1.4 vs. 1.6	38.37	38.41	-0.0358	0.6163	3	3	0.08215	40
1.4 vs. 1.7	38.37	38.39	-0.01837	0.6163	3	3	0.04214	40
1.4 vs. 1.8	38.37	38.35	0.01734	0.6163	3	3	0.03978	40
1.4 vs. 1.9	38.37	38.3	0.06832	0.6163	3	3	0.1568	40
1.4 vs. 2	38.37	38.24	0.1322	0.6163	3	3	0.3032	40
1.4 vs. 2.1	38.37	38.16	0.2068	0.6163	3	3	0.4746	40
1.4 vs. 2.2	38.37	38.08	0.2907	0.6163	3	3	0.6672	40
1.4 vs. 2.3	38.37	37.99	0.3825	0.6163	3	3	0.8777	40
1.4 vs. 2.4	38.37	37.89	0.4809	0.6163	3	3	1.104	40
1.5 vs. 1.6	38.4	38.41	-0.004557	0.6163	3	3	0.01046	40
1.5 vs. 1.7	38.4	38.39	0.01288	0.6163	3	3	0.02955	40
1.5 vs. 1.8	38.4	38.35	0.04858	0.6163	3	3	0.1115	40
1.5 vs. 1.9	38.4	38.3	0.09956	0.6163	3	3	0.2285	40
1.5 vs. 2	38.4	38.24	0.1634	0.6163	3	3	0.3749	40
1.5 vs. 2.1	38.4	38.16	0.2381	0.6163	3	3	0.5463	40
1.5 vs. 2.2	38.4	38.08	0.322	0.6163	3	3	0.7388	40
1.5 vs. 2.3	38.4	37.99	0.4137	0.6163	3	3	0.9494	40
1.5 vs. 2.4	38.4	37.89	0.5122	0.6163	3	3	1.175	40
1.6 vs. 1.7	38.41	38.39	0.01743	0.6163	3	3	0.04	40
1.6 vs. 1.8	38.41	38.35	0.05314	0.6163	3	3	0.1219	40
1.6 vs. 1.9	38.41	38.3	0.1041	0.6163	3	3	0.2389	40
1.6 vs. 2	38.41	38.24	0.1679	0.6163	3	3	0.3854	40
1.6 vs. 2.1	38.41	38.16	0.2426	0.6163	3	3	0.5568	40
1.6 vs. 2.2	38.41	38.08	0.3265	0.6163	3	3	0.7493	40
1.6 vs. 2.3	38.41	37.99	0.4183	0.6163	3	3	0.9598	40
1.6 vs. 2.4	38.41	37.89	0.5167	0.6163	3	3	1.186	40
1.7 vs. 1.8	38.39	38.35	0.0357	0.6163	3	3	0.08193	40
1.7 vs. 1.9	38.39	38.3	0.08668	0.6163	3	3	0.1989	40
1.7 vs. 2	38.39	38.24	0.1505	0.6163	3	3	0.3454	40
1.7 vs. 2.1	38.39	38.16	0.2252	0.6163	3	3	0.5168	40
1.7 vs. 2.2	38.39	38.08	0.3091	0.6163	3	3	0.7093	40
1.7 vs. 2.3	38.39	37.99	0.4009	0.6163	3	3	0.9198	40
1.7 vs. 2.4	38.39	37.89	0.4993	0.6163	3	3	1.146	40
1.8 vs. 1.9	38.35	38.3	0.05098	0.6163	3	3	0.117	40
1.8 vs. 2	38.35	38.24	0.1148	0.6163	3	3	0.2635	40
1.8 vs. 2.1	38.35	38.16	0.1895	0.6163	3	3	0.4348	40
1.8 vs. 2.2	38.35	38.08	0.2734	0.6163	3	3	0.6274	40
1.8 vs. 2.3	38.35	37.99	0.3652	0.6163	3	3	0.8379	40
1.8 vs. 2.4	38.35	37.89	0.4636	0.6163	3	3	1.064	40
1.9 vs. 2	38.3	38.24	0.06383	0.6163	3	3	0.1465	40
1.9 vs. 2.1	38.3	38.16	0.1385	0.6163	3	3	0.3179	40
1.9 vs. 2.2	38.3	38.08	0.2224	0.6163	3	3	0.5104	40
1.9 vs. 2.3	38.3	37.99	0.3142	0.6163	3	3	0.7209	40
1.9 vs. 2.4	38.3	37.89	0.4126	0.6163	3	3	0.9468	40
2 vs. 2.1	38.24	38.16	0.07469	0.6163	3	3	0.1714	40
2 vs. 2.2	38.24	38.08	0.1586	0.6163	3	3	0.3639	40
2 vs. 2.3	38.24	37.99	0.2503	0.6163	3	3	0.5744	40
2 vs. 2.4	38.24	37.89	0.3488	0.6163	3	3	0.8003	40
2.1 vs. 2.2	38.16	38.08	0.08391	0.6163	3	3	0.1925	40
2.1 vs. 2.3	38.16	37.99	0.1757	0.6163	3	3	0.4031	40
2.1 vs. 2.4	38.16	37.89	0.2741	0.6163	3	3	0.6289	40
2.2 vs. 2.3	38.08	37.99	0.09175	0.6163	3	3	0.2105	40
2.2 vs. 2.4	38.08	37.89	0.1902	0.6163	3	3	0.4364	40
2.3 vs. 2.4	37.99	37.89	0.09844	0.6163	3	3	0.2259	40
